# Supplementary material for: Mouse aorta-derived mesenchymal progenitor cells contribute to and enhance the immune response of macrophage cells under inflammatory conditions
Source: Stem Cell Res Ther. 2015 Apr 14;6(1):56. doi: 10.1186/s13287-015-0071-8 (PMC4414009; doi:10.1186/s13287-015-0071-8)
Supplement: Additional file 4: — Secreted tumor necrosis factor-alpha (TNFα) protein and TNFα transcript are below level of detection in mAo cell cultures. An Excel file shows standard curves and assay results from enzyme-linked immunosorbent assay (ELISA) and real-time polymerase chain reaction (PCR) for TNFα expression in mAo cell cultures. mAo, mouse aorta-derived mesenchymal progenitor. [file 13287_2015_71_MOESM4_ESM.xlsx]

## Sheet: ELISA-TNFalpha
	The OD values for TNFalpha in supernatant of mAo MSC cultures are nominal or below the range of detection.
														mAo- mouse aorta-derived mesenchymal stem cells
2013-11-21														UNT-untreated
	STD Curve	Conc	Wells	OD Value	MeanValue	SD	CV		Sample	Wells	OD Value			LPS- trated with 100 ng/mL LPS 24 hr
	St01	1000	A1	1.538	1.514	0.033	2.2		mAo UNT	E9	0.048			L/I-treated with LPS 100 ng/mL and IFNgamma 250 ng/mL for 24 hr
			A2	1.491					mAo UNT	F9	0.048
	St02	500	B1	1.091	1.068	0.032	3		mAo UNT	G9	0.048
			B2	1.046					mAo LPS	H9	0.049
	St03	250	C1	0.703	0.684	0.027	4		mAo LPS	A10	0.052
			C2	0.665					mAo LPS	B10	0.05
	St04	125	D1	0.44	0.426	0.02	4.7		mAo L/I	F10	0.049
			D2	0.412					mAo L/I	G10	0.049
	St05	62.5	E1	0.256	0.25	0.009	3.5		mAo L/I	H10	0.05
			E2	0.244
	St06	31.25	F1	0.16	0.153	0.009	6
			F2	0.147
	St07	15.625	G1	0.104	0.101	0.004	3.6
			G2	0.099
	St08	7.813	H1	0.078	0.076	0.003	3.7
			H2	0.074
	St09	3.906	A3	0.066	0.063	0.005	7.9
			A4	0.059
	St10	0	B3	0.048	0.048	0.001	1.8
			B4	0.049
2014-04-17
	STD Curve	Conc	Wells	OD Value	MeanValue	SD	CV		Sample	Wells	OD Value
	St01	1000	A1	3.136	2.997	0.196	6.5		mAo UNT 1	E6	0.053
			A2	2.858					mAo UNT 2	F6	0.053
	St02	500	B1	2.273	2.277	0.006	0.3		mAo UNT 3	G6	0.054
			B2	2.281					mAo UNT 4	H6	0.055
	St03	250	C1	1.454	1.506	0.073	4.9		mAo LPS 1	B7	0.055
			C2	1.558						B8	0.056
	St04	125	D1	0.999	0.971	0.04	4.2		mAo LPS 2	C7	0.053
			D2	0.942						C8	0.05
	St05	62.5	E1	0.56	0.527	0.047	8.9		mAo LPS 3	A7	0.058
			E2	0.493						A8	0.056
	St06	31.25	F1	0.321	0.306	0.021	7		mAo LPS 4	D7	0.051
			F2	0.291						D8	0.057
	St07	15.625	G1	0.183	0.176	0.009	5		mAo L/I 1	E7	0.063
			G2	0.17						E8	0.052
	St08	7.813	H1	0.121	0.123	0.004	2.9		mAo L/I 2	F7	0.052
			H2	0.126						F8	0.057
	St09	3.906	A3	0.085	0.085	0.001	0.9		mAo L/I 3	G7	0.059
			A4	0.084						G8	0.053
	St10	0	B3	0.07	0.061	0.013	21.2		mAo L/I 4	H7	0.057
			B4	0.052						H8	0.053
	Sample	Conc	Wells	Value	MeanValue	SD	CV		Sample	Wells	Value	R	Result	MeanResult	SD	CV
	St01	1000	A1	3.138	3.021	0.165	5.5		mAo UNT 1	E6	0.053	R	Range?	Range?	Range?	Range?
			A2	2.904					mAo UNT 2	F6	0.052	R	Range?	Range?	Range?	Range?
	St02	500	B1	2.287	2.295	0.011	0.5		mAo UNT 3	G6	0.054	R	Range?	Range?	Range?	Range?
			B2	2.302					mAo UNT 4	H6	0.055	R	0.144	0.144	0	0
	St03	250	C1	1.468	1.507	0.056	3.7		mAo LPS 1	B7	0.055	R	0.168	0.251	0.118	47
			C2	1.546						B8	0.057	R	0.335
	St04	125	D1	1.005	0.978	0.038	3.9		mAo LPS 2	C7	0.053	R	Range?	Range?	Range?	Range?
			D2	0.952						C8	0.05	R	Range?
	St05	62.5	E1	0.563	0.531	0.045	8.5		mAo LPS 3	A7	0.058	R	0.477	0.382	0.134	35.2
			E2	0.499						A8	0.056	R	0.287
	St06	31.25	F1	0.325	0.309	0.023	7.6		mAo LPS 4	D7	0.052	R	Range?	0.418	0	0
			F2	0.292						D8	0.058	R	0.418
	St07	15.625	G1	0.182	0.177	0.007	4.1		mAo L/I 1	E7	0.063		1.103	1.103	0	0
			G2	0.172						E8	0.053	R	Range?
	St08	7.813	H1	0.121	0.123	0.004	3		mAo L/I 2	F7	0.052	R	Range?	0.394	0	0
			H2	0.126						F8	0.057	R	0.394
	St09	3.906	A3	0.086	0.085	0.001	1.3		mAo L/I 3	G7	0.059	R	0.631	0.631	0	0
			A4	0.084						G8	0.054	R	Range?
	St10	0	B3	0.07	0.061	0.013	20.8		mAo L/I 4	H7	0.057	R	0.299	0.299	0	0
			B4	0.052						H8	0.053	R	Range?

## Sheet: PCR- TNFalpha
	Crossing point (Cp) values for TNFalpha in mAo cultures are below the standard curve range
			Calculated
2013-06-11	STD Curve	Cp	Copy number	Standard		Sample	Cp
	STD 1	16.33	477000	500000		mAo UNT	30.8
	STD 2	20.1	54700	50000		mAo LPS	31.29
	STD 3	24.35	4790	5000		mAo L/I	31.13
	STD 4	28.24	500	500
			Calculated
2013-07-11	STD curve	Cp	Copy number	Standard		Sample	Cp
	STD 1	19.55	463000	500000		mAo UNT	32.03
	STD 2	23.82	57600	50000		mAo LPS	32.09
	STD 3	28.96	4690	5000		mAo L/I	31.59
	STD 4	30.97	500	500
			Calculated
2013-10-28	STD curve	Cp	Copy number	Standard		Sample	Cp
	STD 1	19.72	547000	500000		mAo UNT	32.11
	STD 2	23.65	40600	50000		mAo LPS	31.97
	STD 3	26.64	5630	5000		mAo L/I	31.59
	STD 4	29.92	500	500
2013-10-28	Name	Cp	Concentration	Standard		Name	Cp
	STD 1	19.72	5470000	5000000		mAo UNT	32.11
	STD 2	23.65	406000	500000		mAo LPS	31.97
	STD 3	26.64	56300	50000		mAo L/I	31.59
	STD 4	29.92	5000	5000
2013-11-26	Name	Cp	Concentration	Standard		Name	Cp
	STD 1	17.2	5000000	5000000		mAo UNT	31.63
	STD 2	23.11	500000	500000		mAo LPS	31.17
	STD 3	27.48	39900	50000		mAo L/I	31.14
	STD 4	29.77	5510	5000
